# Supplementary material for: Can Music Therapy Improve Cognition in Dementia as Measured with Magnetoencephalography: A Hypothesis Study
Source: Biomedicines. 2026 Feb 17;14(2):452. doi: 10.3390/biomedicines14020452 (PMC12937690; doi:10.3390/biomedicines14020452)
Supplement: Supplementary file 1 [file biomedicines-14-00452-s001.zip]

Archive with 1 entries (1 files):
- biomedicines-4111491-supplementary.pdf
